# Supplementary material for: On Temporal Patterns and Circulation of Influenza Virus Strains in Taiwan, 2008-2014: Implications of 2009 pH1N1 Pandemic
Source: PLoS One. 2016 May 3;11(5):e0154695. doi: 10.1371/journal.pone.0154695 (PMC4854472; doi:10.1371/journal.pone.0154695)
Supplement: S1 Table — (XLSX) [file pone.0154695.s001.xlsx]

## Sheet: 工作表1
				since 2011/46
year	week	B	A_H3	H3N2	A_H1	A(H1N1)pdm09
2008	1	2	18		30
	2	0	12		30
	3	2	14		44
	4	6	13		38
	5	3	4		22
	6	0	4		5
	7	2	8		16
	8	7	4		10
	9	4	6		20
	10	13	3		11
	11	11	2		4
	12	18	6		7
	13	15	5		3
	14	8	2		3
	15	8	3		2
	16	7	6		1
	17	10	2		2
	18	5	1		3
	19	4	0		0
	20	9	2		0
	21	9	0		0
	22	12	4		0
	23	3	0		1
	24	4	3		0
	25	4	2		0
	26	10	2		0
	27	8	1		1
	28	9	4		2
	29	7	2		0
	30	11	4		0
	31	11	4		2
	32	7	7		2
	33	16	13		2
	34	11	7		2
	35	20	7		0
	36	13	2		4
	37	18	9		2
	38	7	4		0
	39	13	2		7
	40	7	2		2
	41	0	9		2
	42	0	7		4
	43	4	9		2
	44	2	20		2
	45	2	7		0
	46	0	4		2
	47	0	13		2
	48	0	13		0
	49	2	13		0
	50	7	13		11
	51	4	22		9
	52	4	27		16
2009	1	2	18		13
	2	0	36		27
	3	0	18		60
	4	0	36		69
	5	0	4		9
	6	2	22		58
	7	0	18		71
	8	0	9		76
	9	4	13		49
	10	2	2		22
	11	2	9		22
	12	0	7		16
	13	0	4		11
	14	0	4		7
	15	0	4		7
	16	0	0		0
	17	0	0		0
	18	0	2		0
	19	0	7		0
	20	4	0
	21	2	4
	22	0	0
	23	0	4
	24	0	9
	25	0	4
	26	0	4			0
	27	0	0			2
	28	0	2			9
	29	0	2			18
	30	0	7			27
	31	0	13			68
	32	0	13			153
	33	0	13			124
	34	0	22			164
	35	0	31			262
	36	0	27			324
	37	0	20			264
	38	0	9			164
	39	0	11			127
	40	0	2			116
	41	0	0			102
	42	0	0			89
	43	0	0			89
	44	0	0			116
	45	0	0			107
	46	0	0			140
	47	0	0			184
	48	0	0			209
	49	0	0			104
	50	0	0			89
	51	0	0			40
	52	0	0			22
	53	0	0			18
2010	1	0	0			22
	2	0	0			18
	3	0	0			13
	4	2	0			9
	5	0	0			13
	6	0	0			4
	7	0	0			0
	8	0	0			0
	9	2	0			2
	10	4	0			7
	11	4	0			0
	12	9	0			2
	13	16	0			2
	14	11	0			0
	15	18	0			4
	16	38	0			2
	17	40	0			0
	18	40	0			2
	19	71	0			7
	20	62	0			0
	21	47	2			0
	22	38	2			4
	23	53	0			2
	24	33	0			2
	25	58	11			4
	26	35	18			8
	27	27	15			8
	28	24	29			8
	29	16	29			15
	30	19	40			16
	31	15	52			11
	32	10	39			16
	33	5	63			13
	34	10	69			15
	35	5	74			16
	36	3	63			10
	37	2	81			8
	38	0	66			10
	39	0	71			6
	40	0	52			10
	41	0	44			10
	42	0	48			5
	43	2	27			3
	44	0	19			8
	45	0	15			3
	46	0	18			5
	47	2	10			6
	48	5	10			4
	49	10	3			10
	50	0	6			10
	51	6	5			29
	52	10	0			37
2011	1	21	11			69
	2	24	15			123
	3	61	15			158
	4	47	13			234
	5	16	6			97
	6	18	3			90
	7	15	2			97
	8	26	3			55
	9	19	3			48
	10	32	0			10
	11	23	0			10
	12	16	0			6
	13	16	0			3
	14	16	0			2
	15	6	0			3
	16	10	0			0
	17	10	0			0
	18	10	0			2
	19	13	0			0
	20	13	0			0
	21	16	0			0
	22	16	0			0
	23	13	0			0
	24	13	0			0
	25	13	0			0
	26	13	0			0
	27	16	0			0
	28	16	0			0
	29	23	0			0
	30	39	0			0
	31	42	0			0
	32	45	0			0
	33	42	6			0
	34	29	2			0
	35	26	0			0
	36	34	6			0
	37	26	3			0
	38	24	9			0
	39	29	7			1
	40	30	1			1
	41	27	6			0
	42	41	7			0
	43	44	14			0
	44	43	13			0
	45	50	17			0
	46	94		9		0
	47	82		11		1
	48	91		9		1
	49	120		5		3
	50	160		8		0
	51	209		14		0
	52	241		8		5
2012	1	191		11		4
	2	180		15		5
	3	158		8		7
	4	14		2		0
	5	64		8		2
	6	59		7		6
	7	48		14		3
	8	33		15		8
	9	26		19		7
	10	24		26		8
	11	23		24		7
	12	5		30		10
	13	9		27		3
	14	2		10		3
	15	1		19		3
	16	3		15		6
	17	1		27		4
	18	1		20		6
	19	1		39		5
	20	1		30		1
	21	3		23		4
	22	0		25		0
	23	0		13		0
	24	0		3		0
	25
	26	0		51		6
	27	1		55		0
	28	0		42		3
	29	1		47		0
	30	0		27		3
	31	0		16		2
	32	0		21		0
	33	0		22		0
	34	0		8		0
	35	0		12		0
	36	0		8		0
	37	0		3		0
	38	0		9		1
	39	0		0		0
	40	0		4		0
	41	0		2		0
	42	0		2		1
	43	1		2		0
	44	0		0		0
	45	0		1		0
	46	0		1		0
	47	0		1		0
	48	0		2		0
	49	0		0		0
	50	0		1		0
	51	1		5		0
	52	0		2		0
2013	1	0		0		2
	2	1		10		2
	3	1		13		4
	4	0		8		5
	5	0		12		5
	6	0		21		2
	7	0		3		3
	8	1		13		14
	9	1		12		14
	10	1		20		23
	11	1		29		18
	12	0		32		16
	13	1		20		24
	14	1		11		9
	15	0		20		23
	16	1		6		27
	17	0		16		26
	18	0		10		26
	19	1		22		11
	20	1		10		18
	21	0		17		19
	22	1		26		23
	23	1		22		21
	24	0		17		8
	25	1		17		12
	26	0		13		8
	27	0		10		3
	28	0		6		15
	29	0		7		4
	30	2		11		7
	31	0		6		3
	32	0		8		0
	33	0		2		0
	34	0		7		0
	35	0		0		0
	36	0		4		2
	37	0		8		0
	38	0		8		1
	39	0		6		0
	40	0		4		0
	41	0		3		0
	42	0		2		0
	43	0		5		2
	44	0		5		2
	45	1		3		1
	46	0		6		1
	47	2		4		1
	48	1		9		2
	49	0		6		4
	50	2		10		2
	51	0		22		1
	52	2		29		8
2014	1	8		29		7
	2	8		57		12
	3	12		55		16
	4	6		49		20
	5	8		30		21
	6	3		25		10
	7	15		29		29
	8	15		30		30
	9	22		20		32
	10	18		27		27
	11	28		9		20
	12	25		14		20
	13	25		9		13
	14	33		3		12
	15	29		7		8
	16	30		9		8
	17	26		3		6
	18	13		0		1
